# Supplementary material for: GeDi: applying suffix arrays to increase the repertoire of detectable SNVs in tumour genomes
Source: BMC Bioinformatics. 2020 Feb 5;21:45. doi: 10.1186/s12859-020-3367-3 (PMC7003401; doi:10.1186/s12859-020-3367-3)
Supplement: Supplementary file 2 — Additional file 2 raw_data.zip is available online and contains raw data for generating the figures and tables presented in the main text and SupplementaryData.pdf. [file 12859_2020_3367_MOESM2_ESM.zip]

Archive with 1 entries (1 files):
- raw_data.zip
